# Supplementary material for: Top-down acetylcholine signaling via olfactory bulb vasopressin cells contributes to social discrimination in rats
Source: Commun Biol. 2021 May 21;4:603. doi: 10.1038/s42003-021-02129-7 (PMC8140101; doi:10.1038/s42003-021-02129-7)
Supplement: Supplementary file 4 — Supplementary Data 1 [file 42003_2021_2129_MOESM4_ESM.xlsx]

## Sheet: MOB pERK (1c+e; S1a+b)
		Suppl. Fig. 1a	Fig. 1c	Fig. 1e				Suppl. Fig 1b pERK VPCs/VPCs (%) in individual slices
rat #	stimulus	# of VPCs	pERK VPCs/VPCs (%)	# of pERK/MCs	Area (mm-2)			Water
190226_3	water	79.3333	10.482	1.33333	3.11105			n.3	n.5	n.7	n.10	n.13	n.15	n.18	n.26	n.31	n.33
190227_5	water	54	52.2972	57	3.10718			4.80769	41.9355	20.354	15.2778	21.1538	26.087	25.5814	23.4043	21.4286	30.5263
190227_7	water	82.8	34.6413	13.6	4.01075			5.6338	42.1053	27.1429	22.2222	25.5556	28	27.7108	24.7312	23.2558	33.3333
190228_10	water	56.6667	31.2778	27.6667	3.5678			8.86076	51.1111	28	32.0755	31.9149	29.8969	29.2035	27.1845	29.5455	36.6337
190228_13	water	78.6667	37.0761	124.167	3.90958			10.2564	51.5625	45.5357	35.0877	35	32.7586	34.2342	28.3019	29.6703	41.4894
191028_15	water	71.8333	32.4294	111.167	5.93265			16.6667	59.6774	52.1739	40.8163	52.381	34.2857	42.3077	31.7308	32	44.186
191029_18	water	90.8333	33.9387	108.167	6.21727			16.6667	67.3913		42.1875	56.4516	43.5484	44.5946	38.6555	32.6087	44.5946
191030_26	water	111	29.0013	84.3333	5.82334
200227_31	water	90.6667	28.0848	64	3.96187			Urine
200228_33	water	93.5	38.4606	68.5	5.11716			n.2	n.6	n.9	n.11	n.21	n.23	n.27	n.32	n.36
		80.93	32.7689	65.9933	4.47586	mean		36.5079	9.41176	31.5789	27.1739	35.1064	23.0769	35.8025	42.3077	36.8421
		17.2012	10.3942	42.1976	1.18993	STDV		42.8571	21.6667	31.6667	27.5362	35.1145	24.4186	38.8235	49.2754	37.3333
		81.0667	33.1841	66.25	3.98631	median		43.3962	23.8636	37.7778	31.4961	38.1818	26.087	40.2597	50.6494	44
								46.9697	28.5714	48.75	32.9787	44.5545	29.3333	40.7407	53.8462	44.2623
190226_2	urine	60.5	46.7015	60.1667	3.21437			53.125	29.4737		40.678	50.4762	35.2273	50.5747	57.3529	49.0909
190227_6	urine	94.4	22.5974	51.2	3.9725			57.3529			45.3488	52.2222	44.6429	52.8736		58
190227_9	urine	60.5	37.4433	103.5	3.37887
190228_11	urine	87.8333	34.202	71.8333	4.00417			Rat
191029_21	urine	105.167	42.6093	18	6.04925			n.1	n.4	n.8	n.12	n.19	n.22	n.28	n.29	n.34	n.35
191030_23	urine	77.5	30.4643	9.83333	5.19333			52.6316	41.6667	39.5833	35.8974	19.1011	56.4706	43.9024	25.9259	27.1318	24.4186
200227_27	urine	83	43.1791	66	4.8272			55.814	46.8085	53.5354	38.0952	29.3333	60	46.1538	40.404	34.4828	25
200227_32	urine	68.8	50.6863	63.6	4.86485			57.5	47.2727	56.25	39.3617	30.8943	60.5634	48.4848	41.0526	37.0787	25.3731
200228_36	urine	73.6667	44.9214	161.167	5.71702			58.1633	56.4516	57.2519	40.6977	34	62.8571	50.7246	44	40.5941	27.8481
		79.0407	39.2005	67.2556	4.58017	mean		62.5	66.1017	57.2816	46.2366	34.0206	66.6667	51.25	45.9184	42.1053	31.8966
		15.1456	8.863	45.0004	0.998639	STDV		73.6111	69.0141	59.7561	46.3158			51.8519	49.3671	45.098	33.8843
		77.5	42.6093	63.6	4.8272	median
190226_1	rat	81.1667	60.0367	75.3333	4.09591
190226_4	rat	59	54.5525	125.333	4.05188
190227_8	rat	85.1667	53.943	153.167	3.81696
190228_12	rat	91.8333	41.1007	161.5	4.58176
191029_19	rat	86.8	29.4699	41.6	5.73713
191029_22	rat	85.2	61.3116	52.8	5.98333
200227_28	rat	90.3333	48.7279	133.167	5.60164
200227_29	rat	79.1667	41.1113	121.5	3.91209
200228_34	rat	100.5	37.7484	110	6.19901
200228_35	rat	90.1667	28.0701	139.167	4.47417
		84.9333	45.6072	111.357	4.84539	mean
		10.904	11.9458	41.3711	0.932243	STDV
		86	44.9196	123.417	4.52797	median

## Sheet: 5-HT + NA (Fig. 2c+e+i)
Fig. 2 c + i								Fig. 2 e + i
	IPSP amplitudes								IPSP amplitudes
Experiment	ACSF (%)	5-HT (%)	ACSF (mV)	5-HT (mV)				Experiment	ACSF (%)	NA (%)	ACSF (mV)	NA (mV)
18.05.23.03	100	46.4758	-11.35	-5.275				18.10.26.01	100	53.182	-11.235	-5.975
18.05.24.02	100	30.2548	-4.71	-1.425				19.08.02.01	100	49.8486	-16.51	-8.23
18.05.25.03	100	108.975	-8.635	-9.41				19.08.29.01	100	92.8336	-13.675	-12.695
18.06.13.01	100	69.3338	-14.185	-9.835				19.09.02.01	100	101.109	-10.37	-10.485
18.06.15.02	100	98.9926	-7.445	-7.37				19.09.02.02	100	98.3829	-11.44	-11.255
18.06.18.01	100	87.0532	-15.5135	-13.505				19.09.04.01	100	46.1407	-2.915	-1.345
18.06.20.02	100	76.9972	-7.26	-5.59				19.09.05.04	100	32.4953	-5.37	-1.745
18.07.18.03	100	39.814	-11.29	-4.495				19.09.24.02	100	66.2352	-9.27	-6.14
	100	69.7371	-10.0486	-7.11312	means			19.09.25.01	100	26.013	-13.82	-3.595
	0	28.6445	3.68905	3.75146	STDV				100	62.9156	-10.5117	-6.82944	means
	0	10.1274	1.30428	1.32634	sem				0	28.4096	4.243	4.13692	STDV
									0	9.46987	1.41433	1.37897	sem

## Sheet: ACh (2g-i_3b, S2a+b, S3c)
Fig. 2g-i, Sppl Fig. 3c					Means in result section		Fig. 3b				Suppl. Fig. 2a							Suppl. Fig. 2b
		PSP amplitudes						IPSP amplitudes
Experiment		ACSF (mV)	ACh (mV)		Latency onset of APs under ACh (ms)		Experiment	ACSF (%)	ACh (%)		Current injection steps	19.04.25.01	40pA	60pA	80pA	100pA		Current injection steps	19.04.25.01	40pA	60pA	80pA	100pA
19.04.24.02	AP	-14.685	AP		8		19.04.29.03	100	92.7757		Spike frequency (Hz)	ACSF	20.6434	25.8665	30.9657	35.2967		Latency of the first spike (ms)	ACSF	20.6	17	17.5	13.3
19.04.25.01	AP	-19.495	AP		13.6		19.05.17.02	100	94.1065			ACh	18.2315	29.7471	27.8638	33.1858			ACh	14.2	12.1	9	8.4
19.04.29.03	IPSP	-7.89	-7.32				19.05.21.02	100	46.5387
19.05.13.02	AP	-6.97	AP		9.88		191008_1	100	39.5186			19.04.29.03	40pA	60pA	80pA	100pA			19.04.29.03	40pA	60pA	80pA	100pA
19.05.14.03	EPSP	-3.015	1.92				200206_1	100	65.8924			ACSF	25.4291	29.2703	35.5872	41.2603			ACSF	9.7	8	5.7	5.6
19.05.17.02	IPSP	-10.52	-9.9									ACh	28.4091	38.1098	56.926	62.8931			ACh	12.9	9.9	8	7.3
19.05.21.01	AP	-13.78	AP		APs only after the IPSPs			100	67.7664	mean
19.05.21.02	IPSP	-7.295	-3.395					0	25.3541	STDV		19.05.13.02	40pA	60pA	80pA	100pA			19.05.13.02	40pA	60pA	80pA	100pA
19.05.22.03	AP	-3.255	AP		11.5			0	11.3387	sem		ACSF	27.248	34.3643	37.4341	39.2491			ACSF	12.8	8.6	7.5	5.5
19.06.11.03	EPSP	-12.025	4.65									ACh	25.3165	30.7482	30.5152	35.7733			ACh	11.4	8.3	6.8	5.9
19.06.13.03	AP	-7.335	AP		6.67
190812_2	AP	-9.77	AP		8.21							19.05.14.03	40pA	60pA	80pA	100pA			19.05.14.03	40pA	60pA	80pA	100pA
190813_1	AP	-5.44	AP		4.5							ACSF	7.18004	36.3636	45.6621	46.875			ACSF	11.1	8.8	7	6
190926_1	AP	-7.16	AP		8.21							ACh	0	0	44.0529	0			ACh	20.7	13.4	10.9	10.2
191008_1	IPSP	-11.45	-4.53
191014_1	AP	-8.09	AP		8.21							19.05.17.02	40pA	60pA	80pA	100pA			19.05.17.02	40pA	60pA	80pA	100pA
191024_1	AP	-8.53	AP		8.21							ACSF	29.1333	31.8269	33.67	41.7101			ACSF	10	14.7	10.5	12.6
191120_2	AP	-4.94	AP		8.21							ACh	34.965	34.7625	43.4783	42.6439			ACh	23.4	14.8	12.1	10.4
200205_1	AP	-4.01	AP		8.21
200206_1	IPSP	-8.18	-5.39									19.05.21.01	40pA	60pA	80pA	100pA			19.05.21.01	40pA	60pA	80pA	100pA
		-8.69175	-3.42357	mean								ACSF	30.4414	36.4431	45.403	45.819			ACSF	9.2	8	7.3	6.3
		4.10706	5.09827	STDV	8.6175	mean						ACh	45.2489	52.4934	63.4921	64.9351			ACh	13.5	11.3	9.4	7.7
		0.918366	1.92697	sem	2.27341	STDV
					0.656276	sem						19.05.21.02	40pA	60pA	80pA	100pA			19.05.21.02	40pA	60pA	80pA	100pA
												ACSF	19.4742	23.5043	28.096	32.3544			ACSF	15	12.1	9	9.4
Fig. 2g (pie chart)												ACh	0	41.4079	30.2343	44.9102			ACh	26.7	18	12	9.7
AP (%)	65
EPSP (%)	10											19.05.22.03	40pA	60pA	80pA	100pA			19.05.22.03	40pA	60pA	80pA	100pA
IPSP (%)	25											ACSF	21.9378	27.1509	28.8772	30.764			ACSF	14	9.4	11.3	7
												ACh	29.2398	55.4017	60.0601	66.6667			ACh	12.8	10.4	8.6	6.6
	with OGB-1
												19.06.11.03	40pA	60pA	80pA	100pA			19.06.11.03	40pA	60pA	80pA	100pA
												ACSF	25.0582	30.722	35.2299	37.1025			ACSF	17.2	10.4	7.3	9
												ACh	26.1097	29.5639	33.8491	38.7597			ACh	29.6	21.9	14.8	11.4
												19.06.13.03	40pA	60pA	80pA	100pA			19.06.13.03	40pA	60pA	80pA	100pA
												ACSF	27.2134	27.4435	39.8406	48.2625			ACSF	10.6	8	6.6	6
												ACh	28.463	31.2012	34.3171	45.3001			ACh	23.5	14.1	10.5	10.1
												ACSF	23.3759	30.2955	36.0766	39.8694	mean		ACSF	13.02	10.5	8.97	8.07	mean
													6.7239	4.45356	6.1758	6.04224	STDV			3.71388	3.14325	3.47149	2.9071	STDV
													2.12628	1.40834	1.95296	1.91072	sem			1.17443	0.993982	1.09778	0.919305	sem
												ACh	23.5983	34.3436	42.4789	43.5068	mean		ACh	18.87	13.42	10.21	8.77	mean
													14.2533	15.2147	13.3774	19.6045	STDV			6.67234	4.0718	2.34826	1.84514	STDV
													4.50728	4.8113	4.23031	6.19948	sem			2.10998	1.28762	0.742586	0.583486	sem

## Sheet: Bicuculline+ACh (3d)
Fig. 3d								Means in result section
		PSP amplitudes
Experiment		Bicuculline (%)	ACh (%)	ASCF (mV)	Bicuculline (mV)	ACh (mV)		Latency onset of EPSPs under Bicuculline (ms)
19.10.02.01	EPSP	100	192.218	-12.335	1.00667	1.935		10
19.10.10.01	AP	100	116.442	-11.9	5.565	6.48		10
19.10.22.01	EPSP	100	315.945	-3.365	2.54	8.025		88
19.10.23.01	EPSP	100	273.896	-7.86	4.98	13.64		28
19.10.23.02*	AP			-11.06				18.5
19.10.24.02	AP	100	123.571	-9.605	15.4	19.03		42
		100	204.414	-9.35417	5.89833	9.822	mean	32.75	mean
		0	89.0086	3.35982	5.62234	6.63263	STDV	29.661	STDV
		0	39.8059	1.37164	2.51439	2.9662	sem	12.1091	sem
*: Amplitudes of EPSPs were not ananyzed, since this cell did not show traces without APs under the ACh condition
Fig. 3d (pie chart)
AP (%)	50
EPSP (%)	50

## Sheet: Calcium Imaging (3g)
Fig. 3g						Control measurement
	Calcium Signal amplitudes after ON Stimulation					Calcium Signal amplitudes after somatic Stimulation (50 Hz, 20 APs)
Experiment	ACSF Soma (% dF/F0)	ACSF Tuft (% dF/F0)	ACh Soma (% dF/F0)	ACh Tuft (% dF/F0)		ACSF Soma (% dF/F0)	ACSF Tuft (% dF/F0)
190812_2	0.13	1.16	0.22	0.86		0.53	0.44
190813_1	0.13	0.67	0.13	0.98		0.49	0.65
190926_1	0.35	0.4	0.5	0.44		0.29	0.51
191008_1	0	0	0	0		0.61	0.35
191014_2	0	0.91	0	1.24		1.28	1.46
191120_2	0.07	0.54	0.66	0.81		1.16	0.94
200205_1	0.21	0.75	0.1	0.73		0.3	0.36
200206_1	0	0.17	0	0.15		1.02	0.27
	0.11125	0.575	0.20125	0.65125	mean	0.71	0.6225	mean
	0.123223	0.381838	0.249825	0.422524	STDV	0.388918	0.399348	STDV
	0.1	0.605	0.115	0.77	median	0.57	0.475	median

## Sheet: ACh + antagonists (4d+h)
Fig. 4h									Fig. 4d
		PSP amplitudes									PSP amplitudes
Experiment		ACSF (%)	Mecamylamine (%)	add ACh(%)	ACSF (mV)	Mecamylamine (mV)	add ACh(mV)		Experiment		ACSF (%)	Atropine (%)	add ACh(%)	ACSF (mV)	Atropine (mV)	add ACh(mV)
20.02.05.02	IPSP	100	96.4956	63.204	-23.97	-23.13	-15.15		20.03.20.01	IPSP	100	96.397	89.6334	-7.89	-7.625	-7.09
20.02.07.01	AP				-10.675		AP		20.03.20.02	IPSP	100	100.997	73.3799	-10.03	-10.13	-7.36
20.02.21.01	EPSP				-12.96		2.7		20.03.26.01	IPSP	100	48.6767	71.9282	-5.29	-2.575	-3.805
20.02.21.02	IPSP	100	80.0924	37.0419	-15.145	-12.13	-5.61		20.03.26.03	IPSP	100	96.0355	96.2406	-7.315	-7.025	-7.04
20.02.24.02	IPSP	100	103.641	34.547	-12.085	-12.525	-4.175		20.03.28.04	IPSP	100	87.5698	120.852	-9.855	-8.63	-11.91
20.03.02.01	IPSP	100	89.2629	119.118	-14.855	-13.26	-17.695		20.04.07.01	IPSP	100	121.1	92.1036	-7.725	-9.355	-7.115
20.03.03.03	IPSP	100	110.048	52.6316	-11.495	-12.65	-6.05		20.04.07.02	IPSP	100	99.3615	69.7526	-6.265	-6.225	-4.37
20.03.19.01	IPSP	100	106.71	33.4681	-6.185	-6.6	-2.07				100	92.8768	87.6986	-7.76714	-7.36643	-6.95571	mean
20.03.19.02	IPSP	100	91.2429	46.7985	-5.31	-4.845	-2.485				0	22.0179	18.1249	1.73655	2.50441	2.62589	STDV
20.04.08.02	AP				-9.005		AP				0	8.322	6.85058	0.656354	0.946578	0.992494	sem
20.04.09.06	IPSP	100	111.419	81.4585	-8.845	-9.855	-7.205
		100	98.6139	58.5335	-11.8664	-11.8744	-6.41556	mean
		0	11.1792	29.4131	5.1143	5.49036	6.39696	STDV
		0	3.95244	10.3991	1.54202	1.94114	2.13232	sem
Fig. 4h (pie chart)									Fig. 4d (pie chart)
AP (%)	18.1818								AP (%)	0
EPSP (%)	9.09091								EPSP (%)	0
IPSP (%)	72.7273								IPSP (%)	100

## Sheet: Nicotine + Muscarine (4b+f)
Fig. 4b							Fig. 4f
		PSP amplitudes							PSP amplitudes
Experiment		ACSF (%)	Nicotine (%)	ACSF (mV)	Nicotine (mV)		Experiment		ACSF (%)	Muscarine (%)	ACSF (mV)	Muscarine (mV)
21.02.08.03	IPSP	100	110.862	-14.915	-16.535		21.01.21.02	IPSP	100	25.596	-5.495	-1.4065
21.02.09.01	IPSP	100	71.7456	-15.095	-10.83		21.01.22.02	EPSP			-5.825	3.685
21.02.10.01	IPSP	100	108.565	-18.74	-20.345		21.01.28.02	AP			-8.855	AP
21.02.10.02	IPSP	100	166.457	-7.96	-13.25		21.01.28.03	IPSP	100	50.344	-4.36	-2.195
21.02.11.01	IPSP	100	126.368	-8.135	-10.28		21.02.01.04	IPSP	100	71.5517	-15.08	-10.79
21.02.11.03	IPSP	100	76.9157	-10.375	-7.98		21.02.01.05	IPSP	100	66.0134	-11.225	-7.41
21.02.12.01	IPSP	100	58.024	-8.35	-4.845		21.02.02.01	IPSP	100	51.6105	-6.675	-3.445
21.02.12.02	IPSP	100	58.6754	-12.91	-7.575		21.02.02.02	IPSP	100	37.8159	-5.54	-2.095
		100	97.2015	-12.06	-11.455	mean			100	50.4886	-7.88187	-3.3795	mean
		0	37.8746	3.99153	5.08013	STDV			0	17.1242	3.64905	4.61912	STDV
		0	13.3907	1.41122	1.7961	sem			0	6.99093	1.29013	1.74586	sem
Fig. 4b (pie chart)							Fig. 4f (pie chart)
AP (%)	0						AP (%)	12.5
EPSP (%)	0						EPSP (%)	12.5
IPSP (%)	100						IPSP (%)	75

## Sheet: HDB pERK (Fig. 5b-c)
		Fig. 5b	Fig. 5c
rat #	stimulus	# of pERK	# of pERK/ChAT
191028_15	water	27.5	9.5
191029_18	water	44.5	16
191030_26	water	18	9.5
200227_31	water	75	25.5
200228_33	water	53	11.5
		43.6	14.4	mean
		22.303	6.74907	STDV
		44.5	11.5	median
191029_21	urine	34.5	13
191030_23	urine	7	2.5
200227_27	urine	25	8.5
200227_32	urine	33.5	11
200228_36	urine	28.5	11
		25.7	9.2	mean
		11.1389	4.07124	STDV
		28.5	11	median
191029_19	rat	42	19
191029_22	rat	63	26.5
200227_28	rat	22.5	6
200227_29	rat	75.5	29
200228_34	rat	65	28
200228_35	rat	40	20.5
		51.3333	21.5	mean
		19.7678	8.61394	STDV
		52.5	23.5	median

## Sheet: Beh. Pharmacology (6d-f)
Vehicle/Vehicle (Fig. 6d)
			Sampling phase					Discrimination phase
rat #			sniffing (ms)	aggr/play (ms)	exploration (ms)	sum (ms)		sniffing known (ms)	sniffing new (ms)	snifffing total (ms)	aggr/play (ms)	exploration (ms)	sum (ms)
200507_31			54679	0	185227	239906		9702	35358	45060	10252	182177	237489
200507_33			105017	44675	90221	239913		22636	31048	53684	34146	152090	239920
200508_36			58761	2821	178309	239891		37231	47777	85008	10085	144837	239930
200508_37			37428	19893	182604	239925		10397	31565	41962	7452	190506	239920
200525_41			52372	0	187548	239920		34166	40602	74768	0	165132	239900
200525_42			40619	0	199301	239920		24538	24930	49468	8134	182338	239940
200526_50			38453	0	201467	239920		24673	33205	57878	1410	180642	239930
200526_52			62007	36678	141245	239930		22572	24122	46694	33706	159520	239920
200528_56			48322	0	191598	239920		16878	40035	56913	0	183017	239930
200528_59			54028	4610	181262	239900		29433	15931	45364	33814	160772	239950
200706_64			64621	10751	164378	239750		15631	7993	23624	31486	184816	239926
200707_71			27472	51853	160585	239910		26095	32463	58558	20180	161161	239899
200707_72			39732	35340	164818	239890		5776	54862	60638	28714	150578	239930
		mean	52577.8	15893.9	171428			21517.5	32299.3	53816.8	16875.3	169045
		STDV	19179.1	19440.7	29611.2			9483.29	12482	15212	13835.1	15382.1
		median	52372	4610	181262			22636	32463	53684	10252	165132
Atropine/Vehicle (Fig 6e)
			Sampling phase					Discrimination phase
rat #			sniffing (ms)	aggr/play (ms)	exploration (ms)	sum (ms)		sniffing known (ms)	sniffing new (ms)	snifffing total (ms)	aggr/play (ms)	exploration (ms)	sum (ms)
200507_32			84780	0	155143	239923		26368	67221	93589	138620	7762	239971
200507_34			45994	0	193945	239939		45868	18338	64206	0	175734	239940
200507_35			51339	34658	153895	239892		30340	60503	90843	15896	133121	239860
200525_38			54100	0	185650	239750		22306	13333	35639	0	204291	239930
200525_40			53313	6250	180387	239950		18997	34825	53822	12156	173952	239930
200525_43			49174	20221	170545	239940		12535	10349	22884	30858	186128	239870
200526_48			44300	2052	193572	239924		17494	25861	43355	789	195796	239940
200526_49			63430	0	176480	239910		15061	45182	60243	460	179177	239880
200528_54			78011	0	161919	239930		8374	20301	28675	0	211265	239940
200528_58			73236	4630	162014	239880		38146	7360	45506	28674	165780	239960
200706_61			34970	8822	196038	239830		20342	22617	42959	43736	153235	239930
200706_66			41587	16254	182049	239890		18616	28737	47353	21864	170643	239860
200706_67			23442	42159	174301	239902		3516	5541	9057	85904	144949	239910
200706_68			30401	20795	188265	239461		5538	16850	22388	15307	202239	239934
		mean	52005.5	11131.5	176729	239866		20250.1	26929.9	47179.9	28161.7	164577
		STDV	17809.2	13844.9	14343.8	127.71		11948	18991.2	24391.2	39509.2	50514.7
		median	50256.5	5440	178434	239906		18806.5	21459	44430.5	15601.5	174843
Atropine/Vasopressin (Fig 6f)
			Sampling phase					Discrimination phase
rat #			sniffing (ms)	aggr/play (ms)	exploration (ms)	sum (ms)		sniffing known (ms)	sniffing new (ms)	snifffing total (ms)	aggr/play (ms)	exploration (ms)	sum (ms)
200525_39			87958	11381	140601	239940		39717	38724	78441	0	157581	236022
200525_44			52709	78313	108898	239920		30431	30715	61146	32649	146065	239860
200525_45			49040	29997	160873	239910		20650	33278	53928	27340	158702	239970
200526_46			44743	5302	189855	239900		8722	28808	37530	17624	184796	239950
200526_47			35278	28088	176564	239930		19185	13183	32368	15962	191570	239900
200526_51			61516	28540	149884	239940		25451	10424	35875	21921	182114	239910
200526_53			13163	0	226797	239960		12327	47706	60033	280	179497	239810
200528_55			39270	0	200650	239920		12211	9103	21314	0	218544	239858
200528_57			26074	0	213896	239970		11551	26456	38007	0	201933	239940
200528_60			31508	10327	198035	239870		18636	40799	59435	4213	176242	239890
200706_62			59000	4510	176430	239940		29064	23872	52936	29752	157202	239890
200706_65			35857	4690	199393	239940		10872	40484	51356	10221	178357	239934
200706_69			29871	53049	156960	239880		3980	22347	26327	49571	164022	239920
200706_70			13958	9035	216927	239920		10850	22558	33408	3356	203183	239947
		mean	41424.6	18802.3	179697	239924		18117.6	27746.9	45864.6	15206.4	178558
		STDV	19938.9	23020.6	33238.2	27.9324		10017.6	11846.9	16118.8	15437.5	20636.6
		median	37563.5	9681	183210	239925		15481.5	27632	44681.5	13091.5	178927

## Sheet: Beh. Pharmacology (6g+h, S4a+b)
Vehicle/Vehicle (Fig. 6g)							Vehicle/Vehicle (Fig. 6h)
							bins (1 min)												sum
rat #		sniffing (ms)	aggr/play (ms)	exploration (ms)	sum (ms)		sniffing 1 (ms)	aggr/play 1 (ms)	exploration 1 (ms)	sniffing 2 (ms)	aggr/play 2 (ms)	exploration 2 (ms)	sniffing 3 (ms)	aggr/play 3 (ms)	exploration 3 (ms)	sniffing 4 (ms)	aggr/play 4 (ms)	exploration 4 (ms)	sniffing (ms)	aggr/play (ms)	exploration (ms)
200507_31		54679	0	185227	239906		23324	0	36582	13161	0	46839	15376	0	44624	2818	0	57182	54679	0	185227
200507_33		105017	44675	90221	239913		34160	0	25753	29358	318	30324	30096	0	29904	11403	44357	4240	105017	44675	90221
200508_36		58761	2821	178309	239891		28104	0	31787	15833	2821	41346	3826	0	56174	10998	0	49002	58761	2821	178309
200508_37		37428	19893	182604	239925		9881	0	50044	16199	6894	36907	8009	7055	44936	3339	5944	50717	37428	19893	182604
200525_41		52372	0	187548	239920		27615	0	32305	12901	0	47099	10281	0	49719	1575	0	58425	52372	0	187548
200525_42		40619	0	199301	239920		24019	0	35901	5989	0	54011	5419	0	54581	5192	0	54808	40619	0	199301
200526_50		38453	0	201467	239920		14213	0	45707	15761	0	44239	2839	0	57161	5640	0	54360	38453	0	201467
200526_52		62007	36678	141245	239930		28010	0	31920	9253	15982	34765	23734	10358	25908	1010	10338	48652	62007	36678	141245
200528_56		48322	0	191598	239920		18772	0	41148	16064	0	43936	9836	0	50164	3650	0	56350	48322	0	191598
200528_59		54028	4610	181262	239900		24990	0	34910	8749	270	50981	6676	4340	48984	13613	0	46387	54028	4610	181262
200706_64		64621	10751	164378	239750		34100	0	25650	15111	2010	42879	7860	7750	44390	7550	991	51459	64621	10751	164378
200707_71		27472	51853	160585	239910		17349	9802	32759	7113	1150	51737	870	2537	56593	2140	38364	19496	27472	51853	160585
200707_72		39732	35340	164818	239890		19150	11433	29307	7609	10952	41439	11803	2420	45777	1170	10535	48295	39732	35340	164818
	mean	52577.8	15893.9	171428		mean	23360.5	1633.46	34905.6	13315.5	3107.46	43577.1	10509.6	2650.77	46839.6	5392.15	8502.23	46105.6	52577.8	15893.9	171428
	STDV	19179.1	19440.7	29611.2		STDV	7289.09	4001.11	7184.48	6130.78	5089.7	6841.68	8340.1	3616.01	9631.85	4242.15	15148.6	15952.4	19179.1	19440.7	29611.2
	median	52372	4610	181262		median	24019	0	32759	13161	318	43936	8009	0	48984	3650	0	50717	52372	4610	181262
Atropine/Vehicle (Fig S4a)							Atropine/Vehicle (Fig S4b)
							bins (1 min)												sum
rat #		sniffing (ms)	aggr/play (ms)	exploration (ms)	sum (ms)		sniffing 1 (ms)	aggr/play 1 (ms)	exploration 1 (ms)	sniffing 2 (ms)	aggr/play 2 (ms)	exploration 2 (ms)	sniffing 3 (ms)	aggr/play 3 (ms)	exploration 3 (ms)	sniffing 4 (ms)	aggr/play 4 (ms)	exploration 4 (ms)	sniffing (ms)	aggr/play (ms)	exploration (ms)
200507_32		84780	0	155143	239923		32476	0	27447	26504	0	33496	12129	0	47871	13671	0	46329	84780	0	155143
200507_34		45994	0	193945	239939		23907	0	36032	11384	0	48616	10124	0	49876	579	0	59421	45994	0	193945
200507_35		51339	34658	153895	239892		22196	0	37696	14510	0	45490	8933	9176	41891	5700	25482	28818	51339	34658	153895
200525_38		54100	0	185650	239750		15111	0	44639	7588	0	52412	23730	0	36270	7671	0	52329	54100	0	185650
200525_40		53313	6250	180387	239950		23885	4620	31445	17970	380	41650	8195	0	51805	3263	1250	55487	53313	6250	180387
200525_43		49174	20221	170545	239940		23536	0	36404	15093	5290	39617	10075	510	49415	470	14421	45109	49174	20221	170545
200526_48		44300	2052	193572	239924		24511	0	35413	9109	2052	48839	6189	0	53811	4491	0	55509	44300	2052	193572
200526_49		63430	0	176480	239910		17770	0	42140	20937	0	39063	13087	0	46913	11636	0	48364	63430	0	176480
200528_54		78011	0	161919	239930		22655	0	37275	21362	0	38638	12255	0	47745	21739	0	38261	78011	0	161919
200528_58		73236	4630	162014	239880		23556	0	36324	11505	330	48165	11475	2400	46125	26700	1900	31400	73236	4630	162014
200706_61		34970	8822	196038	239830		25488	4587	29755	3102	0	56898	6060	0	53940	320	4235	55445	34970	8822	196038
200706_66		41587	16254	182049	239890		20701	7613	31576	2294	0	57706	13182	3830	42988	5410	4811	49779	41587	16254	182049
200706_67		23442	42159	174301	239902		16474	0	43428	0	16708	43292	1440	15195	43365	5528	10256	44216	23442	42159	174301
200706_68		30401	20795	188265	239461		17121	2872	39468	4216	3090	52694	7138	11958	40904	1926	2875	55199	30401	20795	188265
	mean	52005.5	11131.5	176729		mean	22099.1	1406.57	36360.1	11826.7	1989.29	46184	10286.6	3076.36	46637.1	7793.14	4659.29	47547.6	52005.5	11131.5	176729
	STDV	17809.2	13844.9	14343.8		STDV	4488.43	2494.5	5078.67	8016.28	4521.33	7268.3	5074.37	5161.05	5111.77	8056.77	7406.22	9336.16	17809.2	13844.9	14343.8
	median	50256.5	5440	178434		median	23095.5	0	36364	11444.5	0	46827.5	10099.5	0	47329	5469	1575	49071.5	50256.5	5440	178434
Atropine/Vasopressin (Fig S4a)							Atropine/Vasopressin (Fig S4b)
							bins (1 min)												sum
rat #		sniffing (ms)	bury/play (ms)	exploration (ms)	sum (ms)		sniffing 1 (ms)	aggr/play 1 (ms)	exploration 1 (ms)	sniffing 2 (ms)	aggr/play 2 (ms)	exploration 2 (ms)	sniffing 3 (ms)	aggr/play 3 (ms)	exploration 3 (ms)	sniffing 4 (ms)	aggr/play 4 (ms)	exploration 4 (ms)	sniffing (ms)	aggr/play (ms)	exploration (ms)
200525_39		87958	11381	140601	239940		32822	0	27118	19902	2419	37679	15173	0	44827	20061	8962	30977	87958	11381	140601
200525_44		52709	78313	108898	239920		31310	3862	24748	13998	21938	24064	240	26990	32770	7161	25523	27316	52709	78313	108898
200525_45		49040	29997	160873	239910		29588	0	30322	4823	11815	43362	1972	8115	49913	12657	10067	37276	49040	29997	160873
200526_46		44743	5302	189855	239900		8503	0	51397	6834	290	52876	15414	1810	42776	13992	3202	42806	44743	5302	189855
200526_47		35278	28088	176564	239930		9852	0	50078	16236	0	43764	4069	14877	41054	5121	13211	41668	35278	28088	176564
200526_51		61516	28540	149884	239940		24732	0	35208	12834	290	46876	15516	13912	30572	8434	14338	37228	61516	28540	149884
200526_53		13163	0	226797	239960		7479	0	52481	511	0	59489	4752	0	55248	421	0	59579	13163	0	226797
200528_55		39270	0	200650	239920		17846	0	42074	9151	0	50849	3720	0	56280	8553	0	51447	39270	0	200650
200528_57		26074	0	213896	239970		8912	0	51058	6564	0	53436	10598	0	49402	0	0	60000	26074	0	213896
200528_60		31508	10327	198035	239870		9763	500	49607	4938	6066	48996	11166	2771	46063	5641	990	53369	31508	10327	198035
200706_62		59000	4510	176430	239940		23481	0	36459	14560	3640	41800	11010	870	48120	9949	0	50051	59000	4510	176430
200706_65		35857	4690	199393	239940		24740	4690	30510	3044	0	56956	7363	0	52637	710	0	59290	35857	4690	199393
200706_69		29871	53049	156960	239880		8657	0	51223	4661	23504	31835	13143	14549	32308	3410	14996	41594	29871	53049	156960
200706_70		13958	9035	216927	239920		9921	4665	45334	3367	4370	52263	670	0	59330	0	0	60000	13958	9035	216927
	mean	41424.6	18802.3	179697		mean	17686.1	979.786	41258.4	8673.07	5309.43	46017.5	8200.43	5992.43	45807.1	6865	6520.64	46614.4	41424.6	18802.3	179697
	STDV	19938.9	23020.6	33238.2		STDV	9690.75	1870.49	10213.6	5837.55	8104.18	9836	5613.45	8457.31	9117.04	5971.26	8105.29	11178	19938.9	23020.6	33238.2
	median	37563.5	9681	183210		median	13883.5	0	43704	6699	1354.5	47936	8980.5	1340	47091.5	6401	2096	46428.5	37563.5	9681	183210

[truncated: 2 more sheets: Beh. Pharmacology (S4c+d), AOB pERK (S1b-d)]
